# Supplementary material for: Quality and readability of web-based Arabic health information on periodontal disease
Source: BMC Med Inform Decis Mak. 2021 Feb 4;21:41. doi: 10.1186/s12911-021-01413-0 (PMC7863442; doi:10.1186/s12911-021-01413-0)
Supplement: Supplementary file 1 — Additional file 1: Websites included in the analysis. [file 12911_2021_1413_MOESM1_ESM.xlsx]

## Sheet: ALL-WEBSITES
No	Website Link	Authorship	Attribution	Disclosure	Currency	JAMA	DISCERN1	DISCERN2	Number of words	Number of sentences	Flesch Kincaid Grade level	SMOG	Flesch Reading Ease	Type
1	https://www.parodontaxarabia.com/ar/whats-new/can-receding-gums-grow-back/	0	0	1	1	2	36	2	770	38	4.11	3	101.67	1
2	https://www.webteb.com/articles/%D8%A7%D9%86%D8%AD%D8%B3%D8%A7%D8%B1-%D8%A7%D9%84%D9%84%D8%AB%D8%A9-%D8%A7%D9%84%D9%89-%D9%85%D8%A7%D8%B0%D8%A7-%D9%8A%D8%A4%D8%B4%D8%B1_22618	1	0	1	1	3	34	2	578	32	3.25	3	103.9	2
3	https://www.magrabi.com.sa/ar/blog/%D8%AC%D9%8A%D9%88%D8%A8-%D8%A7%D9%84%D9%84%D8%AB%D8%A9	0	0	1	1	2	49	2	715	30	5.5	3	98.04	1
4	https://ar.wikipedia.org/wiki/%D8%A7%D9%84%D8%AA%D9%87%D8%A7%D8%A8_%D8%A7%D9%84%D9%84%D8%AB%D8%A9	0	1	1	1	3	61	2	779	37	4.42	3	100.87	4
5	https://www.colgate.com/ar-sa/oral-health/three-causes-of-inflamed-gums-and-how-to-prevent-them-0214	1	0	1	0	2	26	1	434	28	2.25	3	106.5	1
6	https://www.youm7.com/story/2020/3/24/%D8%A7%D9%84%D8%AA%D9%87%D8%A7%D8%A8-%D8%A7%D9%84%D9%84%D8%AB%D8%A9-%D9%84%D9%87-%D8%A3%D8%B3%D8%A8%D8%A7%D8%A8-%D8%B9%D8%AF%D9%8A%D8%AF%D8%A9-%D9%85%D9%86%D9%87%D8%A7-%D8%B3%D9%88%D8%A1-%D9%86%D8%B8%D8%A7%D9%81%D8%A9-%D8%A7%D9%84%D9%81%D9%85-%D9%88%D8%A7%D9%84%D8%AA%D8%AF%D8%AE%D9%8A%D9%86/4683370	1	0	1	1	3	25	1	513	24	4.64	4.12	99.88	3
7	https://www.albayan.ae/health/last-page/2009-03-17-1.415288	0	0	1	0	1	19	1	1540	79	3.82	3	102.39	3
8	https://tajmeeli.com/%D8%A7%D9%86%D8%AD%D8%B3%D8%A7%D8%B1-%D8%A7%D9%84%D9%84%D8%AB%D8%A9/	1	0	1	1	3	26	1	1782	50	10.16	3	85.73	1
9	https://www.alanba.com.kw/ar/kuwait-news/health/72032/20-10-2009-%D8%AF%D8%A7%D9%85%D9%84-%D8%A7%D9%84%D8%B9%D8%B4%D9%85%D8%A7%D9%88%D9%8A-%D8%AF%D8%A7%D8%B9%D9%8A-%D9%84%D9%84%D8%AE%D9%88%D9%81-%D8%A7%D8%B7%D8%A8%D8%A7%D8%A1-%D8%A7%D9%84%D8%A7%D8%B3%D9%86%D8%A7%D9%86-%D9%81%D9%87%D9%85-%D9%8A%D8%AA%D9%88%D9%84%D9%88%D9%86-%D8%A7%D9%84%D8%B9%D9%86%D8%A7%D9%8A%D8%A9-%D8%A8%D8%A7%D9%84%D9%85%D8%B1%…	1	0	1	0	2	25	1	3187	85	10.83	3	84.18	3
10	https://mawdoo3.com/%D9%83%D9%8A%D9%81%D9%8A%D8%A9_%D8%B9%D9%84%D8%A7%D8%AC_%D8%AA%D8%A2%D9%83%D9%84_%D8%A7%D9%84%D9%84%D8%AB%D8%A9	1	1	1	1	4	55	2	834	35	5.5	3	98.05	4
11	https://www.msdmanuals.com/ar/home/%D8%A7%D8%B6%D8%B7%D8%B1%D8%A7%D8%A8%D8%A7%D8%AA-%D8%A7%D9%84%D9%81%D9%85-%D9%88%D8%A7%D9%84%D8%A3%D8%B3%D9%86%D8%A7%D9%86/%D8%A3%D9%85%D8%B1%D8%A7%D8%B6-%D8%A7%D9%84%D9%86%D8%B3%D8%AC-%D8%A7%D9%84%D8%AF%D8%A7%D8%B9%D9%85%D8%A9-%D9%84%D9%84%D8%B3%D9%86/%D8%A7%D9%84%D8%AA%D9%87%D8%A7%D8%A8-%D8%A7%D9%84%D9%84%D8%AB%D8%A9	1	0	1	0	2	58	2	1727	84	4.28	4.04	101.02	2
12	https://www.mayoclinic.org/ar/diseases-conditions/periodontitis/symptoms-causes/syc-20354473	1	1	1	1	4	69	3	758	34	4.9	3	99.61	2
13	https://www.dailymedicalinfo.com/view-article/%D8%A7%D8%B3%D8%A8%D8%A7%D8%A8-%D8%A7%D9%86%D8%AD%D8%B3%D8%A7%D8%B1-%D8%A7%D9%84%D9%84%D8%AB%D8%A9/	1	0	0	1	2	51	2	735	26	7.24	3	93.54	2
14	https://jamilty.com/%D8%B9%D9%84%D8%A7%D8%AC-%D8%A7%D9%84%D8%AA%D9%87%D8%A7%D8%A8-%D8%A7%D9%84%D9%84%D8%AB%D8%A9-%D8%A7%D9%84%D8%B4%D8%AF%D9%8A%D8%AF-%D8%B9%D9%86%D8%AF-%D8%A7%D9%84%D8%A3%D8%B7%D9%81%D8%A7%D9%84/	1	0	1	0	2	44	2	1951	63	8.33	3.98	90.5	4
15	https://sotor.com/%D8%B9%D9%84%D8%A7%D8%AC-%D8%A7%D9%84%D8%AA%D9%87%D8%A7%D8%A8-%D8%A7%D9%84%D9%84%D8%AB%D8%A9-%D9%88%D8%A7%D9%84%D8%A3%D8%B3%D9%86%D8%A7%D9%86/	0	1	1	1	3	55	2	585	17	9.63	3	87.31	4
16	http://www.joheart.com/%D8%B9%D9%8A%D8%A7%D8%AF%D8%A9-%D9%82%D9%84%D8%A8-%D8%A7%D9%84%D8%A3%D8%B1%D8%AF%D9%86----%D8%AF-%D8%B9%D8%A7%D8%B1-%D8%A3%D8%A8%D9%88-%D8%AD%D9%88%D9%8A%D8%AC-_ad-id!830.ks	1	0	1	0	2	29	1	932	46	4.11	3	101.67	3
17	https://esteshary.com/%D9%85%D8%A7_%D9%87%D9%88_%D8%B9%D9%84%D8%A7%D8%AC_%D8%AA%D8%B1%D8%A7%D8%AC%D8%B9_%D8%A7%D9%84%D9%84%D8%AB%D8%A9	1	1	1	1	4	60	2	590	18	8.99	3	88.97	2
18	https://dubaidentalhospital.ae/ar/Dental-Services/Periodontics	0	0	1	0	1	36	2	1269	56	5.05	3	99.23	1
19	https://capsuleh.com/receding-gums-causes-treatment/	1	1	0	0	2	35	2	916	56	2.59	3	105.63	2
20	https://www.thaqafnafsak.com/2013/12/%D9%83%D9%8A%D9%81-%D8%AA%D8%B9%D8%A7%D9%84%D8%AC-%D8%A3%D9%85%D8%B1%D8%A7%D8%B6-%D8%A7%D9%84%D9%84%D8%AB%D8%A9-%D8%A8%D8%A7%D9%84%D9%85%D9%86%D8%B2%D9%84.html	0	0	1	0	1	28	1	1022	21	15.19	3	72.84	4
21	https://al-ain.com/article/causes-symptoms-treatment-periodontitis-prevent	0	0	1	1	2	27	1	450	23	3.84	3	102.38	3
22	https://www.balagh.com/article/%D8%A5%D9%84%D8%AA%D9%87%D8%A7%D8%A8-%D8%A7%D9%84%D9%84%D8%AB%D8%A9-%D8%A7%D9%84%D8%B3%D8%A8%D8%A8-%D8%A7%D9%84%D9%85%D8%A8%D8%A7%D8%B4%D8%B1-%D9%88%D8%A7%D9%84%D8%B9%D9%84%D8%A7%D8%AC	1	0	1	0	2	31	1	500	20	5.96	3	96.86	4
23	http://www.alanbatnews.net/post.php?id=262665	1	0	1	1	3	31	1	382	16	5.52	3	98	3
24	https://alghad.com/%D8%A7%D9%84%D8%AA%D9%87%D8%A7%D8%A8-%D8%A7%D9%84%D9%84%D8%AB%D8%A9-%D8%B9%D9%86%D8%AF%D9%85%D8%A7-%D9%8A%D9%85%D8%B1%D8%B6-%D8%A7%D9%84%D8%AD%D8%A7%D8%B6%D9%86/	0	0	1	0	1	30	1	936	42	4.9	3	99.62	3
25	http://www.almasdental.com/ar/%D8%AE%D8%AF%D9%85%D8%A7%D8%AA%D9%86%D8%A7/%D8%B9%D9%84%D9%85-%D8%A7%D9%84%D9%84%D8%AB%D8%A9.html	0	0	1	0	1	36	2	594	26	5.12	3	99.05	1
26	https://elaph.com/Web/elaphplus/2010/9/599513.html	1	0	1	0	2	22	1	424	22	3.73	3	102.67	3
27	https://www.akhbaralaan.net/health/2016/10/20/%d8%a7%d9%81%d8%b6%d9%84-%d8%a7%d9%84%d9%88%d8%b3%d8%a7%d8%a6%d9%84-%d9%88%d8%a7%d9%84%d8%ad%d9%84%d9%88%d9%84-%d8%a7%d9%84%d8%b5%d8%ad%d9%8a%d8%a9-%d8%a7%d9%84%d8%b3%d8%b1%d9%8a%d8%b9%d8%a9-%d9%84%d9%85%d8%b9%d8%a7%d9%84%d8%ac%d8%a9-%d8%a7%d9%84%d8%aa%d9%87%d8%a7%d8%a8-%d8%a7%d9%84%d9%84%d8%ab%d8%a9-%d8%a7%d9%84%d8%ad%d8%a7%d8%af%D8%A7%D9%84%D8%B3%D8…	1	0	0	0	1	29	1	1309	71	3.4	3	103.52	3
28	http://osp.mans.edu.eg/fab/health_care/cure_food/dent.htm	1	0	0	0	1	28	1	3177	107	7.79	3	92.07	2
29	https://www.dw.com/ar/%D8%A7%D9%84%D8%AA%D9%87%D8%A7%D8%A8-%D8%A7%D9%84%D9%84%D8%AB%D8%A9-%D8%A3%D8%B9%D8%B1%D8%A7%D8%B6%D9%87-%D9%88%D9%85%D8%AE%D8%A7%D8%B7%D8%B1%D9%87/a-18343289	0	0	1	0	1	29	1	301	7	12.98	3	78.59	3
30	https://www.moh.gov.sa/HealthAwareness/EducationalContent/Diseases/DiseasesOralanddental/Pages/OralandDentalHealth.aspx	0	0	1	1	2	37	2	2028	106	3.69	3.53	102.69	2
31	https://www.signal.sa/ar/diet-and-lifestyle/%D9%85%D8%A7-%D9%87%D9%88-%D8%A7%D9%84%D8%AA%D9%87%D8%A7%D8%A8-%D8%A7%D9%84%D9%84%D8%AB%D8%A9-%D9%88%D9%85%D8%A7-%D9%87%D9%8A-%D8%A3%D8%B3%D8%A8%D8%A7%D8%A8%D9%87%D8%9F.html	0	0	1	0	1	23	1	608	25	5.69	3	97.55	1
32	https://www.almrsal.com/post/861641	0	0	0	1	1	35	2	517	17	8.07	3	91.37	4
33	https://www.mowathaq.com/امراض-اللثة/	1	0	0	0	1	52	2	1367	101	1.5	3	108.44	4
34	https://www.asnanaka.com/old_man_gengivitis.htm	0	0	1	0	1	23	1	671	26	6.28	3	96.04	1
35	https://www.altibbi.com/مصطلحات-طبية/امراض-الاسنان/التهاب-اللثة	0	1	1	0	2	50	2	139	5	7.05	3	94.02	2
36	https://rjeem.com/10-وصفات-علاج-اللثة-بالمنزل/	1	0	1	1	3	37	2	1154	31	10.73	3	84.45	3
37	https://www.ararticle.com/health/11952/	0	0	1	0	1	26	1	538	23	5.33	3	98.49	3
38	https://maqlat.net/1784.html	0	0	0	1	1	32	1	1018	33	8.29	4.35	90.59	4
39	www.rootsdental.net/rd/?p=2877	0	0	0	0	0	30	1	442	15	7.7	3	92.33	1
40	https://ar.wikihow.com/التخلص-من-التهاب-اللثة	1	1	1	0	3	54	2	1036	82	1.21	3.86	108.92	4
41	https://hktrade-eg.com/2020/02/11/التهاب-اللثة-ما-اسباب-التهابات-اللثة-ك/	0	0	1	1	2	27	1	294	24	0.99	3	109.8	1
42	https://faharas.net/medical/disease/gum-disease/	1	0	1	1	3	39	2	2109	130	2.54	3	105.77	4
43	www.eurodentalcenter.com/index.php/ar/periodontal-disease-and-surgery/50-medical-articles/478-الفرق-بين-إلتهابات-اللثة-و-أمراض-اللثة	0	0	1	1	2	16	1	1201	54	4.88	3	99.66	1
44	https://www.ibtesamah.com/showthread-t_237021.html	1	0	1	0	2	35	2	1323	57	5.26	3	98.68	3
45	https://www.arab-dental.com/ar/specialists-jordan/periodontic-jordan	0	0	1	0	1	28	1	734	20	10.52	3	84.98	1
46	https://www.newsgateeg.com/press/1855/اعرف-أفضل-الطرق-والعلاجات-لمواجهة-التهاب-اللثة-وأنواعه	0	0	1	1	2	32	1	1285	29	13.49	3	77.26	3
47	https://nwaaem.com/periodontitis-causes-treatments/	1	0	0	0	1	40	2	1257	91	1.6	3	108.21	4
48	https://www.thecairodentist.com/gingivitis-and-bleeding-gums/	0	0	0	0	0	29	1	1367	73	3.54	3.64	103.04	1
49	https://se77ah.com/art-224-التهاب-اللثة	0	0	0	0	0	27	1	562	30	3.52	3	103.22	2
50	https://www.babonej.com/علاج-اللثة-الملتهبة-359139.html	0	1	1	1	3	41	2	889	28	8.59	3	90.01	4
51	https://s7tak1.blogspot.com/search/label/طب%20الفم%20-%20الاسنان%20-%20اللسان%20-%20اللثة	0	0	0	0	0	31	1	565	9	20.69	3	58.52	4
52	https://www.a7la-home.com/receding-gums	0	0	0	0	0	29	1	2737	166	2.7	3.74	105.1	4
53	https://www.wikizero.com/ar/التهاب_اللثة	0	1	1	0	2	59	2	779	37	4.44	3	100.76	4
54	https://haeat.com/صحة-الفم-والأسنان/	1	0	0	0	1	40	2	2737	119	5.18	3	98.89	2
55	www.jbcnews.net/mobile/article/12259-التهاب-اللثة-قد-يكون-سببه-عدوى-أو-إهمال-أو-سرطان	0	0	1	0	1	26	1	718	25	7.41	3	93.08	3
56	www.alriyadh.com/151452	1	0	1	0	2	36	2	1088	40	6.82	3	94.63	3
57	https://www.tebtime.com/الموسوعة-الطبية/التهاب-اللثة-450	1	1	1	0	3	40	2	2246	132	2.85	3	104.93	2
58	https://www.arabwalls.com/التهاب-اللثة/	0	0	0	0	0	35	2	1102	46	5.55	3	97.92	4
59	https://ar.lifehealthdoctor.com/receding-gums-19815	0	0	0	0	0	22	1	965	67	1.83	3	107.62	2
60	https://www.mahermedicalcenter.com/ar/أمراض-اللثة/	0	0	1	0	1	27	1	185	10	3.43	3	103.46	1
61	https://ar.drderamus.com/gingivitis-785	0	0	0	0	0	44	2	1919	107	3.23	3.53	103.86	4
62	https://ma3loma10.com/هل-تعاني-من-التهاب-اللثة-المتكرر-إليك/	0	0	0	0	0	57	2	1044	82	1.24	3.86	108.83	4
63	www.mcbodyclinic.com/ae/portfolio-item/gingival-disease-treatment/	0	0	1	0	1	45	2	281	17	2.66	3	105.46	1
64	www.tabeebe.com/vb/archive/index.php/t-41696.html	1	0	0	0	1	48	2	1974	99	3.99	3	102	2
65	https://www.aswaqcity.com/threads/2000893/	0	0	0	0	0	38	2	498	17	7.63	3	92.5	1
66	https://www.alwatanvoice.com/arabic/news/2010/06/12/150210.html	1	0	1	0	2	42	2	1046	42	5.92	3	96.96	3
67	https://tn.wunschmomente.com/57765-periodontitis-inflammation-of-gums-around-the-teeth.html	0	0	0	0	0	36	2	617	37	2.71	3	105.31	4
68	www.dzeriet-dz.com/ar/?p=978	1	0	1	0	2	33	2	532	10	17.02	4.73	67.76	3
69	https://ar.innerself.com/content/living/health/diseases-and-conditions/5810-fighting-gum-disease.html	1	1	0	0	2	69	3	2876	170	2.86	3.94	104.68	3
70	https://albony.net/%D8%A3%D8%B9%D8%B1%D8%A7%D8%B6-%D8%AC%D9%8A%D9%88%D8%A8-%D8%A7%D9%84%D9%84%D8%AB%D8%A9-%D8%A7%D9%84%D9%85%D8%B1%D8%B3%D8%A7%D9%84/	0	0	0	1	1	35	2	1011	33	8.18	3.95	90.97	3
71	https://www.thaqfya.com/treatment-gum-erosion-escape-teeth-herbs/	1	0	0	1	2	28	1	821	24	9.58	4.12	87.31	4
72	https://www.msn.com/ar-ae/news/other/%D8%B9%D9%84%D8%A7%D8%AC-%D8%A7%D9%84%D9%84%D8%AB%D8%A9-%D8%A7%D9%84%D9%85%D9%84%D8%AA%D9%87%D8%A8%D8%A9/ar-BB14gN6H	0	0	1	1	2	37	2	923	32	7.46	3	92.96	4
73	https://doctorkashkool.com/%D8%A7%D9%86%D8%AD%D8%B3%D8%A7%D8%B1-%D8%A7%D9%84%D9%84%D8%AB%D8%A9/	0	0	0	1	1	30	1	551	18	8.15	3	91.16	2
74	https://wikiyat.com/wiki/1554	1	0	0	1	2	28	1	617	22	7.15	3	93.77	4
75	https://beprodentist.blogspot.com/2014/01/Gum-Disease.html	0	0	0	0	0	30	1	749	36	4.32	3	101.12	4
76	http://archive.aawsat.com/details.asp?article=527175&issueno=11184	1	1	1	0	3	32	1	980	37	6.54	3	95.35	3
77	https://www.madenat-al3ilm.com/2019/07/Causes-treatment-of-gingivitis.html	0	0	0	0	0	45	2	894	86	0.26	3	111.68	4
78	https://www.tadawoo.com/7989	1	0	1	0	2	30	1	810	23	9.94	3	86.49	4
79	http://almazadental.com/gum-diseases/	1	0	1	0	2	40	2	1152	22	16.63	3	69.09	1
80	https://www.ansarsonna.com/%d8%a7%d9%84%d8%aa%d9%87%d8%a7%d8%a8%d8%a7%d8%aa-%d8%a7%d9%84%d9%84%d8%ab%d8%a9-%d8%8c-%d9%88%d8%a2%d9%84%d8%a7%d9%85-%d8%a7%d9%84%d8%a3%d8%b3%d9%86%d8%a7%d9%86-%d8%a3%d9%86%d9%88%d8%a7%d8%b9%d9%87/	1	0	1	0	2	32	1	1759	81	4.68	3	100.19	4
81	https://www.setaat.com/%d8%b9%d9%84%d8%a7%d8%ac-%d8%a7%d9%84%d8%aa%d9%87%d8%a7%d8%a8-%d8%a7%d9%84%d9%84%d8%ab%d8%a9-%d9%88%d8%a7%d9%86%d8%aa%d9%81%d8%a7%d8%ae%d9%87%d8%a7	0	0	0	1	1	25	1	472	23	4.21	3	101.41	4
82	https://elhashemy.blogspot.com/2009/07/blog-post_17.html	1	0	0	0	1	30	1	980	37	6.54	3	95.35	4
83	https://www.fatakat.com/thread/511226	0	0	1	0	1	29	1	1966	98	4.03	3	101.87	4
84	http://drsuhad.com/index.php/ar/2012-07-06-14-55-20/108-2012-07-19-08-28-54	0	0	1	0	1	37	2	111	3	10.64	3	84.68	1
85	https://maktubes.com/%D8%A7%D9%84%D8%AA%D9%87%D8%A7%D8%A8%D8%A7%D8%AA-%D8%A7%D9%84%D9%84%D8%AB%D8%A9-%D8%A7%D9%84%D8%A3%D8%B3%D8%A8%D8%A7%D8%A8-%D9%88%D8%A7%D9%84%D8%B9%D9%84%D8%A7%D8%AC/	0	1	1	0	2	47	2	812	31	6.43	3	95.65	4
86	https://www.dentapolitan.com/ar/Hizmetler/%d8%b7%d8%a8-%d8%a3%d9%85%d8%b1%d8%a7%d8%b6-%d8%a7%d9%84%d9%84%d8%ab%d8%a9/	0	0	1	0	1	41	2	1226	73	2.76	3	105.19	1
87	https://epharmapedia.com/diseases/profile/1001/امراض-دواعم-السن.html?lang=ar	0	0	1	0	1	49	2	1137	65	3.03	3	104.48	2
88	https://sehetakamana.blogspot.com/2015/06/blog-post_17.html	0	0	0	0	0	28	1	1345	64	4.41	3	100.9	4
89	http://lalunaclinic.com/2018/03/19/%d8%b1%d8%ad%d9%84%d8%aa%d9%83-%d9%86%d8%ad%d9%88-%d8%a7%d9%84%d8%aa%d8%b9%d8%b1%d9%81-%d8%b9%d9%84%d9%89-%d8%a3%d9%85%d8%b1%d8%a7%d8%b6-%d8%a7%d9%84%d9%84%d8%ab%d8%a9/	0	0	1	0	1	30	1	407	22	3.43	3	103.46	1
